# Supplementary material for: A Major Update and Improved Validation Functionality in the mwtab Python Library and the Metabolomics Workbench File Status Website
Source: Metabolites. 2026 Jan 15;16(1):76. doi: 10.3390/metabo16010076 (PMC12844314; doi:10.3390/metabo16010076)
Supplement: Supplementary file 1 [file metabolites-16-00076-s001.zip]

Archive with 1 entries (1 files):
- metabolites-4083447-supplementary.pdf
